# Supplementary material for: Elevated protein lactylation promotes immunosuppressive microenvironment and therapeutic resistance in pancreatic ductal adenocarcinoma
Source: J Clin Invest. 2025 Jan 30;135(7):e187024. doi: 10.1172/JCI187024 (PMC11957693; doi:10.1172/JCI187024)
Supplement: Supporting data values [file jci-135-187024-s138.xlsx]

## Sheet: Figure 1B
SLC2A1			HK2			LDHA			SLC16A3			Pan-Kla
Para	Tumor		Para	Tumor		Para	Tumor		Para	Tumor		Para	Tumor
4	105		11	72		3	155		59	163		1	29
6	8		5	42		0	111		5	115		2	39
6	43		7	66		0	70		0	86		0	16
3	5		3	18		0	23		8	72		1	87
3	14		3	72		0	38		28	78		11	114
1	11		0	17		0	26		18	137		44	30
21	17		34	61		4	70		44	133		13	83
4	171		7	159		0	130		34	109		16	129
4	21		6	76		0	120		1	87		3	95
3	18		2	37		0	101		1	165		5	96
3	20		14	44		0	38		17	25		11	86
3	40		3	106		0	89		12	153		3	45
1	12		10	59		0	100		29	130		28	99
4	75		4	106		2	129		42	137		46	133
4	128		16	71		1	82		22	129		6	131
6	28		7	96		0	180		5	130		12	163
3	134		0	145		0	155		0	97		4	160
4	67		33	99		43	57		92	171		29	132
5	189		7	122		0	102		11	177		35	144
19	61		22	75		7	65		78	120		42	106
5	19		22	113		1	154		16	103		21	99
7	29		41	91		6	98		60	86		48	128
5	39		4	89		0	140		4	129		15	163
5	137		3	72		0	36		3	165		7	100
5	24		7	83		0	157		18	118		27	134
3	24		15	81		0	91		20	121		21	133
1	11		2	43		0	35		4	84		2	105
3	16		9	90		0	100		52	197		29	103
0	7		1	54		0	52		0	77		6	44
3	79		11	98		0	8		7	131		6	28
3	3		47	22		30	8		106	36		27	50
2	58		17	117		0	135		6	136		11	127
1	82		2	184		0	118		0	177		3	143
2	106		11	141		0	92		30	179		12	198
2	98		5	77		0	47		17	147		7	138
5	142		16	123		0	69		25	169		19	89
2	9		15	11		4	18		51	55		15	55
2	3		51	31		12	2		104	146		44	6
1	35		24	129		0	68		21	171		12	146
3	83		10	72		0	9		7	145		31	146
4	15		2	62		0	0		3	55		15	98

## Sheet: Figure 1E
CD3			CD8			CD4			MONO/MACRO			MACROPHAGE
HIGH	LOW		HIGH	LOW		HIGH	LOW		HIGH	LOW		HIGH	LOW
13.66	12.38		3.92	10.1		9.74	2.28		34.64	17.01		11.1	12.4
20.65	67.98		14.1	31		6.55	36.98		36.72	2.82		22.9	0.4
14.45	17.49		9.08	8		5.37	9.49		55.91	14.9		50.4	1.46
27.03	46.11		13.9	19.8		13.13	26.31		35.8	11.6		32.7	8.43
10.25	37.94		6.55	15.4		3.7	22.54		31.05	20.82		25.6	15
6.55	33.69		1.96	12.4		4.59	21.29		23.37	24.32		1.76	21.3
17.74	16.6		6.4	11.1		11.34	5.5		24.23	12.6		12.8	4.5
30.5	44.78		15.5	24.7		15	20.08		6.5	12.11		4.54	8.34
37.58	41		22.3	30.1		15.28	10.9		12.51	16.61		6.27	11.6
0.938	33.08		0.59	22.1		0.348	10.98		62.77	7.15		56.8	0.81

## Sheet: Figure 1F
CD8			MONO/MACRO
HIGH	LOW		HIGH	LOW
0.003241	0.131837		0.662885	0.497896
0.01319	0.258964		0.081616	0.01992
0.061818	0.037429		0.631515	0.02441
0.001342	0		0.319463	0.00526
0.005096	0.015428		0.8	0.006565
0.009467	0.321716		0.449704	0.42777
0.097429	0.009558		0.454668	0.070375
0.027237	0.003453		0.433204	0.051374
0.001618	0.095745		0.046926	0.095708
0.023198	0.054307		0.04971	0.061702
0.018147	0.008965		0.330468	0.064607
0.029513	0.110615		0.158879	0.019097
0.003385	0.603295		0.125931	0.475958
0	0.007785		0.320849	0.237989
0.082031	0.060669		0.297852	0.201521
0.001431	0.035642		0.178827	0.211073
0.02809	0.013193		0.435393	0.34728
0.040404	0.120455		0.490909	0.534623
0.086701	0.003015		0.064537	0.065963
0.007778	0		0.271111	0.613636
0.033844	0.013889		0.293742	0.48402
0.037214	0.01676		0.389313	0.194346
0.008136	0.039846		0.565424	0.100309
0.158915	0.071909		0.563953	0.350559
0.020504	0.008574		0.036907
0.004934	0.008946		0.327303	0.018145
0.001984	0.161458		0.561508	0.300107
0	0.075176		0.38673	0.312127
0	0.348985			0.234375
0.011111	0.094488		0.252557	0.127643
0.019178	0.055108		0.075	0.032995
0.002033	0.010595		0.242922
0.007005	0		0.015244	0.571237
0.001781	0		0.691769	0.389568
0	0.000915		0.073308	0.010676
0.002026	0.001529		0.0025	0.362824
0	0.026139		0.016884	0.043001
0.000463	0.008016		0.115097	0.073394
0.000633	0		0.079648	0.123995
0.00214	0.032043		0.038591	0
0.003018	0.002181		0.025675	0.007746
0.001041	0.025743		0.027623	0.03128
0.000184	0.004216		0.139027	0.064287
0	0.002309		0.557232	0.118812
0.017952	0.006504		0.026819	0
0.002867	0.005311		0.013591	0.307999
0.000183	0.014298		0.067819	0.006504
0.001539	0.00071		0.039427	0.021729
0.002731	0.004854		0.042429	0.125894
0	0.012638		0.032328	0.041903
0.00207	0		0.042338	0.083738
0.001493	0.004208		0.105491	0.095286
0.000978	0.010113		0.05176	0.011101
0.002442	0.000539		0.037321	0.008415
0.000245	0.004774		0.025415	0.017847
0	0.000936		0.133985	0.012136
0.000883	0		0.007108	0.007532
0	0.012796		0.127745	0.024965
0.003788	0		0.050353	0.022703
0.002591	0		0.017647	0.019905
0.003589	0.066566		0.012626	0.137931
0	0.009081		0.114853	0.004558
0.005593	0		0.176435	0.093041
0.003115	0.001908			0.012486
0	0		0.123639	0.069792
0.006617	0.001417		0.071651	0.015267
0.002035	0		0.018059	0.046954
0	0		0.245161	0.029766
0.001325	0.001145		0.088663	0.044615
0	0		0.025	0.061419
			0.043718	0.058419
			0.052891	0.103571

## Sheet: Figure S1B
CD25- CD4+			CD25+ CD4+			B			NK			NKT			pDC			cDC1			cDC2			Classical monocytes			Intermediate monocytes			Nonclassical monocytes			Neutrophil
HIGH	LOW		HIGH	LOW		HIGH	LOW		HIGH	LOW		HIGH	LOW		HIGH	LOW		HIGH	LOW		HIGH	LOW		HIGH	LOW		HIGH	LOW		HIGH	LOW		HIGH	LOW
8.4	2.14		1.34	0.14		0.7	0.6		0.92	0.42		0	0.046		0.48	1.02		0.13	0.14		4.52	0.28		0.53	1.49		1.41	1.49		21.6	1.63		3.99	2.19
4.47	33.6		2.08	3.38		0.78	1.26		3.37	3.87		0	0.018		1.06	0.5		0.046	0.41		4.84	0.27		1.8	0.23		0.32	0.42		11.7	1.77		1.25	3.81
4.14	6.94		1.23	2.55		0.5	5.89		0.54	1.22		0.088	0.014		0.38	0.32		0.42	0.51		2.01	0.73		3.31	1.05		0.37	1.09		1.83	11.3		6.12	26.3
11.1	24		2.03	2.31		2.71	7.43		0.55	1.78		0.013	0.18		0.19	0.43		0.18	0.35		1.76	2.13		0.26	1.21		0.25	0.79		2.59	1.17		6.45	8.57
2.63	20.8		1.07	1.74		0.26	1.48		0.11	0.6		0.22	0.035		0.16	1.32		0.12	1.06		0.49	0.17		0.97	1.81		0.96	1.2		3.52	2.81		28.7	13.1
3.41	18.8		1.18	2.49		1.63	4.67		0.5	0.28		0.01	0.12		0.13	0.11		0.032	0.23		0.35	0.38		0.5	2.63		1.61	0.13		19.5	0.26		14.8	2.73
9.97	4.6		1.37	0.9		0.99	2.2		1.78	1		0.014	3.8		0.073	1		0.059	0.1		0.91	8.09		2.04	1.3		2.03	2.4		7.36	4.4		36.4	0.3
6.8	15.9		8.2	4.18		5.56	0.73		0.3	0.52		1.5	0.48		0.5	0.1		0.96	0.33		2.97	4.08		1.25	0.67		0.54	0.41		0.17	2.69		13.5	11.1
13.2	8.98		2.08	1.92		0.43	0.64		1.21	1.2		0.047	0.15		0.3	2.2		1	0.31		1.38	9.24		2.68	2.06		1.35	0.3		2.21	2.65		13	3.03
0.26	8.98		0.088	2		0.071	2.4		0.26	1.88		0.00588	1.97		1.17	0.23		0.041	0.23		4.52	5.45		1.58	2.32		0.63	0.69		3.76	3.33		2.15	6.84

## Sheet: Figure 2I
-	+	-	+
-	-	+	+
720	490	390	150
680	470	320	50
620	420	250	70
580	410	220	90
520	360	270	110

## Sheet: Figure 2J
Mono/Mph					Monocytes					Macrophage					ARG1+ Macrophage					CD8+T					GZMB+CD8					IFNG+CD8					PERFORIN+CD8
-	+	-	+		-	+	-	+		-	+	-	+		-	+	-	+		-	+	-	+		-	+	-	+		-	+	-	+		-	+	-	+
-	-	+	+		-	-	+	+		-	-	+	+		-	-	+	+		-	-	+	+		-	-	+	+		-	-	+	+		-	-	+	+
21.63	12.87	2.86	7.55		20.2	10.8	2.1	6.05		1.43	2.07	0.76	1.5		0.5577	0.67275	0.30248	0.54		6.78	11.6	8.28	18.6		20.2	31.7	30	27.8		70	74.2	75	75.3		40.9	64	40	44.9
24.35	12.19	7.06	3.55		20.5	11.1	5.42	3.14		3.85	1.09	1.64	0.41		1.25125	0.21037	0.43788	0.11808		8.9	14.5	11.2	31.5		14.2	28.9	29	46.1		71.2	67.1	82.6	79.3		41.2	50	31.9	76.5
15.67	11.21	6.38	2.26		14.6	9.8	5.72	1.81		1.07	1.41	0.66	0.45		0.45582	1.06173	0.07524	0.1656		6.61	15.5	13.3	39.3		13.3	22.8	25.6	23.8		62.5	73.4	76.9	90.5		48.2	63.2	41	71.4
12.61	12.3	11.98	13.3		9.83	10.8	11	12.7		2.78	1.5	0.98	0.6		1.16204	0.348	0.13916	0.05454		10.3	12	9.84	13.9		15.2	20.7	18.9	28.2		68	75.8	76.6	76.9		39.5	50.1	60	69.6
13.42	11.09	11.74	5.94		11.1	9.94	10.6	5.31		2.32	1.15	1.14	0.63		0.35496	0.26565	0.24966	0.378		8.35	12.4	11.3	20		16	25.5	18.8	36		68	64.7	84.4	78.7		40	43.1	62.5	61.8

## Sheet: Figure S2C
SLC2A1			HK2			PFK			ENO1			LDHA			SLC16A3			Pan-Kla
NC	KD		NC	KD		NC	KD		NC	KD		NC	KD		NC	KD		NC	KD
1	0.579671		1	0.695465		1	0.636222		1	0.75032		1	0.745897		1	0.34383		1	0.128764
1	0.654579		1	0.674526		1	0.521641		1	0.574747		1	0.777306		1	0.478525		1	0.162849
1	0.552396		1	0.603018		1	0.697535		1	0.563991		1	0.62799		1	0.653563		1	0.137649

## Sheet: Figure 3B
anti-CD8	+	+	-	-
PBS	-	-	+	+
	NC	KD	NC	KD
	740	600	590	180
	700	570	560	170		TUMOR SUPPRESSION VALUE
	730	560	540	200		27	60
	700	460	490	160
	580	380	400	220
	520	230	330	210

## Sheet: Figure 3C
CD8+T			Macrophages			monocyte			neutrophil			Th cells			DC			ARG1+			PERFORIN+CD8			IFNG+CD8			GZMB+CD8			KI67+CD8
NC	KD		NC	KD		NC	KD		NC	KD		NC	KD		NC	KD		NC	KD		NC	KD		NC	KD		NC	KD		NC	KD
8.97	23.6		2.22	3.63		5.5	3.05		45.6	38.5		1.51	2.56		5.4	8.19		7.48	4.03		74.3	86.8		76.5	79.7		69	73.9		65.6	74
4.08	20.3		12	4.35		5.19	3.9		42.6	33		2.12	3.4		5.12	5.02		7.94	2.2		63	87.8		62.4	92.8		56.9	79.7		59	78
8.38	17.8		15.1	4.26		7.17	4.02		36	42		1.79	3.57		6.31	5.79		4.41	1.56		77.5	90.7		75	87.9		68.3	82.7		65.6	81.8
12.3	13.2		13.1	2.81		9.12	3.12		31.9	50.8		3.01	2		6	5.23		4.12	3.86		86.6	94.3		77.6	83		69.7	85.6		70.1	83.8
9.82	14		7.91	3.74		4.26	3.17		31	52.4		1.44	2.02		5.01	5.42		2.99	2.39		75.7	89.7		75.7	82.8		67.2	77.7		69.3	77.2
7.37	13.2		5.32	6.26		2.77	4.11		49.4	39.2		1.62	2.52		5.59	5.38		5.94	3.48		87	88.7		76.4	83.5		79.4	79.8		74	74.6

## Sheet: Figure 3D
PBS	+	+	-	-
CL	-	-	+	+
	NC	KD	NC	KD
	569	380	277	169
	612	221	391	176
	483	249	207	274
	360	308	178	164
	459	242	204	158

[truncated: 45 more sheets: Figure 3F, Figure 3G, Figure 3H, Figure 3J, Figure S3A, Figure S3D, Figure S3E, Figure S4A, Figure S4B, Figure 4C, Figure 4I, Figure 4M, Figure S5A, Figure S5B, Figure S5C, Figure S5D, Figure S5E, Figure S5F, Figure S5G, Figure S5H …]
